# Supplementary material for: Early-Onset Diabetes as Risk Factor for Pancreatic Cancer: miRNA Expression Profiling in Plasma Uncovers a Role for miR-20b-5p, miR-29a, and miR-18a-5p in Diabetes of Recent Diagnosis
Source: Front Oncol. 2020 Sep 11;10:1567. doi: 10.3389/fonc.2020.01567 (PMC7533599; doi:10.3389/fonc.2020.01567)
Supplement: Supplementary Table 1 — BioProfiler analysis for selection of candidate miRNAs associated with recent-onset diabetes. [file Data_Sheet_1.xlsx]

## Sheet: table s1
Late Diabetes vs Early Diabetes	ID	Exp Fold Change	Exp p-value	Tissue/Cell Line	Effect on Disease or Function	Disease or Function	Species Evidence	Expression evidence	Causal or Correlated	Findings
	hsa-mir-98	-1,731	5,19E-03	Adipose,Amygdala,Beta islet cells,Brain,Cerebellum,Cerebral Cortex,Cornea,Effector T cells,Embryonic stem cells,Epithelial cells not otherwise specified,HUVEC cells,Heart,Hematopoietic progenitor cells,Hepatocytes,Hippocampus,Kidney,Large Intestine,Liver,Lung,Macrophages not otherwise specified,Megakaryocytes,Memory T lymphocytes not otherwise specified,Neurons not otherwise specified,Other Cells…	affects,decreases,increases	activation of GM-CSF-dependent bone marrow-derived macrophage,Alzheimer's disease,angiogenesis,apoptosis,apoptosis of hepatoma cell lines,apoptosis of leukemia cell lines,apoptosis of smooth muscle cells,apoptosis of squamous cell carcinoma cell lines,bleomycin-induced pulmonary fibrosis,breast cancer,Burkitt's lymphoma,carcinoma in breast,catabolism of mRNA,cell cycle progression of hepatoma cel…	Rat,Mouse,Uncategorized,Human	downregulation,not applicable,upregulation	causal,correlation	378
	hsa-mir-20b	-1,649	4,53E-03	Adipose,Amygdala,Brain,Cerebral Cortex,Crypt,HUVEC cells,Heart,Hematopoietic progenitor cells,Hippocampus,Kidney,Large Intestine,Liver,Lung,Mesenchymal stem cells,Other Cells,Other Nervous System,Other Organ Systems,Other Stem cells,Ovary,PBMCs,Parietal Lobe,Peripheral blood monocytes,Sciatic Nerve,Skin,Spleen,Testis,Thymocytes,Thymus,HL-60,HeLa,HepG2,Jurkat,K-562,MCF7,MDA-MB-231,Other CNS Cell L…	affects,decreases,increases	activation of myeloid-derived suppressor cells,activation-induced cell death of CD4+ T-lymphocytes,acute myeloid leukemia,adenoma,advanced Dukes' stage colorectal cancer,ALK fusion positive anaplastic large cell lymphoma,Alzheimer's disease,androgenic alopecia,angiogenesis,angiogenesis of tumor,apoptosis,apoptosis of B lymphocytes,apoptosis of bone cancer cell lines,apoptosis of carcinoma cell li…	Rat,Uncategorized,Mouse,Human	downregulation,not applicable,upregulation	causal,correlation	572
	hsa-mir-126	-1,558	5,45E-04	Adipose,Brain,Cerebellum,Cerebral Cortex,Endothelial cells not otherwise specified,HUVEC cells,Heart,Hematopoietic progenitor cells,Hippocampus,Large Intestine,Lung,Microvascular endothelial cells,Other Cells,Other Nervous System,Other Organ Systems,Other Stem cells,PBMCs,Parietal Lobe,HEL,HeLa,K-562,MCF7,MDA-MB-231,Other Leukemia Cell Lines	affects,decreases,increases	abnormal morphology of dermis,abnormal morphology of vascular endothelial cells,abnormal morphology of vasculature,advanced Dukes' stage colorectal cancer,angiogenesis,apoptosis of bone cancer cell lines,apoptosis of sarcoma cell lines,atherosclerosis,binding of leukemia cell lines,binding of vascular endothelial cells,Bladder Cancer and Tumors,Bleeding,breast cancer,carcinoma in breast,cardiovas…	Rat,Mouse,Uncategorized,Human	downregulation,not applicable,upregulation	causal,correlation	160
	hsa-mir-29a	-1,493	7,87E-03	Adipose,Amygdala,Brain,Brainstem,Cerebellum,Cerebral Cortex,Cornea,Epithelial cells not otherwise specified,Fibroblasts,HUVEC cells,Heart,Hematopoietic progenitor cells,Hippocampus,Large Intestine,Liver,Mesenchymal stem cells,Neurons not otherwise specified,Other Cells,Other Epithelial cells,Other Nervous System,Other Organ Systems,Ovary,Parietal Lobe,Sciatic Nerve,Skin,Small Intestine,Spinal Cor…	affects,decreases,increases	activation of microglia,activation of RNA,advanced colorectal adenoma,aggressive chronic B-cell leukemia,Alzheimer's disease,amyotrophic lateral sclerosis,apoptosis,apoptosis of acute myeloid leukemia blast cells,apoptosis of granule cells,apoptosis of hepatoma cell lines,apoptosis of leukemia cell lines,apoptosis of plasmacytoid dendritic cells,apoptosis of sympathetic neuron,apoptosis of tropho…	Rat,Uncategorized,Mouse,Human	downregulation,not applicable,upregulation	causal,correlation	241
	hsa-mir-9-1	-1,416	1,08E-03	Bone marrow cells not otherwise specified,Brain,Cerebellum,Cerebral Cortex,Embryonic stem cells,Hippocampus,Neurons not otherwise specified,Other Cells,Other Organ Systems,Pancreas,Parietal Lobe,Testis,Min6,Other CNS Cell Lines,Other Hepatoma Cell Lines,Other Lymphoma Cell Lines,Other Neuroblastoma Cell Lines,Other Prostate Cancer Cell Lines,PC-3	affects,decreases,increases	abnormal morphology of amygdala,abnormal morphology of axons,abnormal morphology of cerebral cortex,abnormal morphology of cerebrum,abnormal morphology of cortical marginal zone,abnormal morphology of cortical subplate,abnormal morphology of cortical ventricular zone,abnormal morphology of globus pallidus,abnormal morphology of inferior colliculus,abnormal morphology of interneurons,abnormal morp…	Rat,Mouse,Human	downregulation,not applicable,upregulation	causal,correlation	88
	hsa-miR-6807-3p	-1,384	3,98E-03		affects,decreases	maturation of chondrocyte cell lines,nonobstructive azoospermia,pancreatic cancer,pancreatic ductal adenocarcinoma,Polycystic Kidney Disease	Rat,Mouse,Human	downregulation,not applicable	causal,correlation	7
	hsa-mir-1271	-1,360	2,11E-03	Bladder,Brain,Cerebral Cortex,Heart,Liver,Skeletal Muscle	affects	ulcerative colitis	Human	upregulation	correlation	1
	hsa-miR-34b-5p	-1,341	8,72E-03		affects	endometriosis,nonobstructive azoospermia	Human	downregulation	correlation	3
	hsa-miR-95-3p	-1,310	6,44E-03		affects	colorectal cancer,endometrioid endometrial cancer,myelodysplastic syndrome with 5q- syndrome,pancreatic cancer	Human	downregulation,upregulation	correlation	6
	hsa-mir-603	-1,274	7,75E-03	PBMCs,NB4,Other Leukemia Cell Lines	affects	Duchenne muscular dystrophy,dystrophy of muscle,metastatic colorectal cancer,nonobstructive azoospermia	Human	downregulation,not applicable,upregulation	correlation	8
	hsa-mir-301a	-1,159	4,05E-03	Amygdala,Brain,Cerebellum,Cerebral Cortex,Cornea,HUVEC cells,Heart,Hematopoietic progenitor cells,Hippocampus,Large Intestine,Liver,Lung,Megakaryocytes,Other Cells,Other Nervous System,Other Organ Systems,Other Stem cells,Ovary,Parietal Lobe,Thymocytes,Thymus,A549-ATCC,HCT-116,HCT-15,HT29,HeLa,HepG2,MCF7,MDA-MB-231,Other Colon Cancer Cell Lines,Other Leukemia Cell Lines,Other Lymphoma Cell Lines,…	affects,decreases,increases	apoptosis of prostate cancer cell lines,autophagy of cancer cells,autophagy of leukemia cell lines,brain lesion,branching of airway,cell proliferation of carcinoma cell lines,cell proliferation of colorectal cancer cell lines,chronic hepatitis B,chronic lymphocytic leukemia,cirrhosis of liver,class II lupus nephritis,colon cancer,colorectal cancer,cytokinesis of ventricular myocytes,dermatomyosit…	Rat,Mouse,Human	downregulation,not applicable,upregulation	causal,correlation	82
Early Diabetes vs Non-diabetic HS	ID	Exp Fold Change	Exp p-value	Tissue/Cell Line	Effect on Disease or Function	Disease or Function	Species Evidence	Expression evidence	Causal or Correlated	Findings
	hsa-miR-18a-5p	1,969	0.00677		affects,decreases,increases	B-cell lymphoma,breast cancer,cell proliferation of carcinoma cell lines,colorectal cancer,development of B lymphocytes,gastric cancer, type-2 diabetes, idiopathic pulmonary fibrosis,liver cancer,lung cancer,Multiple Sclerosis,pancreatic ductal adenocarcinoma,proliferation of leukemia cell lines,proliferation of thyroid tumor cell lines,small cell lung cancer,squamous cell cancer of the hypophary…	Rat,Uncategorized,Mouse,Human	downregulation,not applicable,upregulation	causal,correlation	23
	hsa-let-7b-5p	1,631	2,33E-03		affects,decreases,increases	Alzheimer's disease,apoptosis of hepatoma cell lines,apoptosis of squamous cell carcinoma cell lines,breast cancer,Burkitt's lymphoma,cell proliferation of carcinoma cell lines,cell proliferation of hepatoma cell lines,cell proliferation of melanoma cell lines,cervical squamous cell carcinoma,chronic lymphocytic leukemia,class II lupus nephritis,colon adenocarcinoma,colon tumor,colony formation,c…	Rat,Mouse,Uncategorized,Human	downregulation,not applicable,upregulation	causal,correlation	166
	hsa-mir-20b	1,561	4,82E-03	Adipose,Amygdala,Brain,Cerebral Cortex,Crypt,HUVEC cells,Heart,Hematopoietic progenitor cells,Hippocampus,Kidney,Large Intestine,Liver,Lung,Mesenchymal stem cells,Other Cells,Other Nervous System,Other Organ Systems,Other Stem cells,Ovary,PBMCs,Parietal Lobe,Peripheral blood monocytes,Sciatic Nerve,Skin,Spleen,Testis,Thymocytes,Thymus,HL-60,HeLa,HepG2,Jurkat,K-562,MCF7,MDA-MB-231,Other CNS Cell L…	affects,decreases,increases	activation of myeloid-derived suppressor cells,activation-induced cell death of CD4+ T-lymphocytes,acute myeloid leukemia,adenoma,advanced Dukes' stage colorectal cancer,ALK fusion positive anaplastic large cell lymphoma,Alzheimer's disease,androgenic alopecia,angiogenesis,angiogenesis of tumor,apoptosis,apoptosis of B lymphocytes,apoptosis of bone cancer cell lines,apoptosis of carcinoma cell li…	Rat,Uncategorized,Mouse,Human	downregulation,not applicable,upregulation	causal,correlation	572
	hsa-mir-29a	1,423	6,88E-03	Adipose,Amygdala,Brain,Brainstem,Cerebellum,Cerebral Cortex,Cornea,Epithelial cells not otherwise specified,Fibroblasts,HUVEC cells,Heart,Hematopoietic progenitor cells,Hippocampus,Large Intestine,Liver,Mesenchymal stem cells,Neurons not otherwise specified,Other Cells,Other Epithelial cells,Other Nervous System,Other Organ Systems,Ovary,Parietal Lobe,Sciatic Nerve,Skin,Small Intestine,Spinal Cor…	affects,decreases,increases	activation of microglia,activation of RNA,advanced colorectal adenoma,aggressive chronic B-cell leukemia,Alzheimer's disease,amyotrophic lateral sclerosis,apoptosis,apoptosis of acute myeloid leukemia blast cells,apoptosis of granule cells,apoptosis of hepatoma cell lines,apoptosis of leukemia cell lines,apoptosis of plasmacytoid dendritic cells,apoptosis of sympathetic neuron,apoptosis of tropho…	Rat,Uncategorized,Mouse,Human	downregulation,not applicable,upregulation	causal,correlation	241
	hsa-miR-518c-3p	1,381	4,87E-03		affects,increases	cell viability of colorectal cancer cell lines,cervical squamous cell carcinoma,class II lupus nephritis,cytokinesis of ventricular myocytes,hepatocellular carcinoma,nonobstructive azoospermia,synthesis of DNA	Rat,Human	downregulation,not applicable	causal,correlation	8
	hsa-mir-487a	1,364	4,26E-03	Adipose,Amygdala,Brain,Cerebral Cortex,Hippocampus,Liver,Osteoblasts,Other Cells,Other Nervous System,Other Organ Systems,PBMCs,Pancreas,Parietal Lobe,Sertoli cells,Testis,Min6,Other Melanoma Cell Lines,Other Prostate Cancer Cell Lines,THP-1	affects,decreases,increases	Alzheimer's disease,androgenic alopecia,apoptosis of carcinoma cell lines,apoptosis of cardiomyocytes,apoptosis of gastrointestinal stromal tumor cell lines,apoptosis of leukemia cell lines,apoptosis of lung cancer cell lines,apoptosis of myeloid-derived suppressor cells,bipolar disorder,cell movement of leukocytes,cell proliferation of carcinoma cell lines,cell viability of colorectal cancer cel…	Rat,Mouse,Human	downregulation,not applicable,upregulation	causal,correlation	102
	hsa-miR-6807-3p	1,315	8,07E-03		affects,decreases	maturation of chondrocyte cell lines,nonobstructive azoospermia,pancreatic cancer,pancreatic ductal adenocarcinoma,Polycystic Kidney Disease	Rat,Mouse,Human	downregulation,not applicable	causal,correlation	7
	hsa-miR-515-5p	1,266	5,73E-03		affects,decreases,increases	apoptosis of breast cancer cell lines,Bladder Cancer and Tumors,cell proliferation of breast cancer cell lines,nonobstructive azoospermia,quantity of lipid droplets	Human	downregulation,not applicable,upregulation	causal,correlation	9

## Sheet: table s2
Late Diabetes	A141>0,2	A141<0,2	p-value	hs>cutoff	hs<cutoff	p-value
miR-29a	18,8 (2,2-110,2)	66,4 (28,8-144,0)	0.245	33,6 (9,2-133,6)	53,6 (5,6-133,6)	0.82
miR-20b-5p	6,8 (0,5-81,8)	15,6 (3,6-28,8)	0.576	12,4 (1,2-146,8)	10,8 (0,68-25,2)	0.717
Early Diabetes	A141>0,2	A141<0,2	p-value	hs>cutoff	hs<cutoff	p-value
miR-29a	71,4 (50,9-118,6)	94,8 (65,7-133,1)	0.539	65,2 (33,2-118,6)	94,8 (65,7-133,1)	0.356
miR-20b-5p	19,4 (13-28,3)	23,6 (11,1-33,4)	0.732	19,4 (3,6-28,3)	18,2 (14,6-33,4)	0.429
miR-18a-5p	19,8 (7,0-38,8)	30,8 (23,8-74,9)	0.357	23,4 (6,6-38,8)	28,6 (14,2-74,9)	0.598
Non-diabetic HS	A141>0,2	A141<0,2	p-value	hs>cutoff	hs<cutoff	p-value
miR-29a	2,8 (1,8-8,2)	3,5 (0,9-22,6)	0.645	1,6 (0,84-5,2)	3,5 (1,2-12,4)	0.473
miR-20b-5p	0,17 (0,15-0,6)	0,16 (0,14-2,7)	0.838	0,16 (0,15-0,64)	0,16 (0,14-0,67)	0.988
miR-18a-5p	0,56 (0,2-1,8)	1,06 (0,17-25,2)	0.394	0,17 (0,16-32,0)	0,72 (0,2-3,7)	0.77

## Sheet: table s3
		Early Diabetes vs. Non-diabetic HS	Late Diabetes vs. Non-diabetic HS
		AUC1 (95%CI)	AUC2 (95%CI)	∆AUC (p-value)°
PanC	miR-20b-5p*	0.877 (0.811-0.943)	0.760 (0.655-0.865)	0.0649375
	miR-29a*	0.838 (0.738-0.938)	0.630 (0.479-0.781)	0.0240433
	miR-18a-5p*	0.824 (0.741-0.907)	--	--
non-PanC	miR-20b-5p*	0.873 (0.798-0.947)	0.884 (0.820-0.949)	0.82054
	miR-29a*	0.810 (0.691-0.929)	0.809 (0.691-0.927)	0.988791
	miR-18a-5p*	0.785 (0.666-0.905)	--	--
AUC: Area Under the Receiver Operating Characteristic (ROC) curve
*log-transformed variables
°p-values from DeLong test, which assessed the the difference between AUC1 and AUC2 (∆AUC). For this version of the test, the covariance between the two AUCs estimators was set to zero
